# Supplementary material for: A Study of Food Safety Knowledge for Sustainable Foodservice Management of Childcare Centers in South Korea Using Importance–Performance Analysis
Source: Int J Environ Res Public Health. 2022 Aug 5;19(15):9668. doi: 10.3390/ijerph19159668 (PMC9368346; doi:10.3390/ijerph19159668)
Supplement: Supplementary file 1 [file ijerph-19-09668-s001.zip]

Archive with 1 entries (1 files):
- ijerph-1831683-supplementary.pdf
